# Supplementary material for: Behavioral, Anti-Inflammatory, and Neuroprotective Effects of a Novel FPR2 Agonist in Two Mouse Models of Autism
Source: Pharmaceuticals (Basel). 2022 Jan 28;15(2):161. doi: 10.3390/ph15020161 (PMC8875614; doi:10.3390/ph15020161)
Supplement: Supplementary file 1 [file pharmaceuticals-15-00161-s001.zip]

Archive with 1 entries (1 files):
- pharmaceuticals-1559461-supplementary.pdf
